# Supplementary material for: Lancet2: Improved and accelerated somatic variant calling with joint multi-sample local assembly graphs
Source: NAR Genom Bioinform. 2026 Apr 7;8(2):lqag036. doi: 10.1093/nargab/lqag036 (PMC13064521; doi:10.1093/nargab/lqag036)
Supplement: lqag036_Supplemental_Files [file lqag036_supplemental_files.zip]

Archive with 2 entries (2 files):
- Lancet2_Supplementary_final.pdf
- somatic_EBM_model_features.txt
