# Supplementary material for: Lancet2: Improved and accelerated somatic variant calling with joint multi-sample local assembly graphs
Source: NAR Genom Bioinform. 2026 Apr 7;8(2):lqag036. doi: 10.1093/nargab/lqag036 (PMC13064521; doi:10.1093/nargab/lqag036)
Supplement: lqag036_Supplemental_Files [file lqag036_supplemental_files.zip › somatic_EBM_model_features.txt]

VARIANT_STATE'
VARIANT_TYPE'
KMER_LENGTH'
VARIANT_LENGTH'
SOMATIC_FET_SCORE'
VARIANT_NEAR_STR'
NML_DEPTH'
NML_REF_COUNT'
NML_ALT_COUNT'
NML_REF_RATIO'
NML_ALT_RATIO'
NML_REF_PCT_STRAND_BIAS'
NML_ALT_PCT_STRAND_BIAS'
NML_PCT_HQ_READS_IN_WINDOW'
NML_RAQ_MINIMUM'
NML_RAQ_MEDIAN'
NML_RAQ_MAXIMUM'
NML_RAQ_ABSDEV'
NML_AAQ_MINIMUM'
NML_AAQ_MEDIAN'
NML_AAQ_MAXIMUM'
NML_AAQ_ABSDEV'
NML_RMQ_MINIMUM'
NML_RMQ_MEDIAN'
NML_RMQ_MAXIMUM'
NML_RMQ_ABSDEV'
NML_AMQ_MINIMUM'
NML_AMQ_MEDIAN'
NML_AMQ_MAXIMUM'
NML_AMQ_ABSDEV'
NML_RAPD_MINIMUM'
NML_RAPD_MEDIAN'
NML_RAPD_MAXIMUM'
NML_RAPD_ABSDEV'
NML_AAPD_MINIMUM'
NML_AAPD_MEDIAN'
NML_AAPD_MAXIMUM'
NML_AAPD_ABSDEV'
TMR_DEPTH'
TMR_REF_COUNT'
TMR_ALT_COUNT'
TMR_REF_RATIO'
TMR_ALT_RATIO'
TMR_REF_PCT_STRAND_BIAS'
TMR_ALT_PCT_STRAND_BIAS'
TMR_PCT_HQ_READS_IN_WINDOW'
TMR_RAQ_MINIMUM'
TMR_RAQ_MEDIAN'
TMR_RAQ_MAXIMUM'
TMR_RAQ_ABSDEV'
TMR_AAQ_MINIMUM'
TMR_AAQ_MEDIAN'
TMR_AAQ_MAXIMUM'
TMR_AAQ_ABSDEV'
TMR_RMQ_MINIMUM'
TMR_RMQ_MEDIAN'
TMR_RMQ_MAXIMUM'
TMR_RMQ_ABSDEV'
TMR_AMQ_MINIMUM'
TMR_AMQ_MEDIAN'
TMR_AMQ_MAXIMUM'
TMR_AMQ_ABSDEV'
TMR_RAPD_MINIMUM'
TMR_RAPD_MEDIAN'
TMR_RAPD_MAXIMUM'
TMR_RAPD_ABSDEV'
TMR_AAPD_MINIMUM'
TMR_AAPD_MEDIAN'
TMR_AAPD_MAXIMUM'
TMR_AAPD_ABSDEV'
ABS_TMR_NML_VAF_DIFF'
